# Supplementary material for: Redefining Difficult-to-Treat Systemic Lupus Erythematosus: Biomarkers of Molecular Refractoriness Beyond Clinical Failure
Source: Int J Mol Sci. 2026 Apr 30;27(9):4026. doi: 10.3390/ijms27094026 (PMC13163840; doi:10.3390/ijms27094026)
Supplement: Supplementary file 1 [file ijms-27-04026-s001.zip]

Archive with 1 entries (1 files):
- ijms-4240993-supplementary.pdf
